# Supplementary material for: ﻿Xylochironomus Cranston newly recorded in the Oriental region (Diptera, Chironomidae), with description of three new species
Source: Zookeys. 2025 Oct 29;1257:127–35. doi: 10.3897/zookeys.1257.163285 (PMC12590244; doi:10.3897/zookeys.1257.163285)
Supplement: XML Treatment for Xylochironomus [file zookeys.1257.163285-treatment1.xml]

<!DOCTYPE tp:taxon-treatment
  PUBLIC "-//TaxonX//DTD Taxonomic Treatment Publishing DTD v0 20100105//EN" "tax-treatment-NSO.dtd">
<tp:taxon-treatment xmlns:tp="http://www.plazi.org/taxpub"><tp:treatment-meta><kwd-group><label>Taxon classification</label><kwd>
              <named-content content-type="kingdom">Animalia</named-content>
            </kwd><kwd>
              <named-content content-type="order">Diptera</named-content>
            </kwd><kwd>
              <named-content content-type="family">Chironomidae</named-content>
            </kwd></kwd-group><mixed-citation publication-type="journal"><person-group><name><surname>Liu</surname><given-names>Shutang</given-names></name><name><surname>Tang</surname><given-names>Hongqu</given-names></name></person-group><article-title>﻿<italic><tp:taxon-name><tp:taxon-name-part taxon-name-part-type="genus" reg="Xylochironomus">Xylochironomus</tp:taxon-name-part></tp:taxon-name></italic> Cranston newly recorded in the Oriental region (<tp:taxon-name><tp:taxon-name-part taxon-name-part-type="order">Diptera</tp:taxon-name-part></tp:taxon-name>, <tp:taxon-name><tp:taxon-name-part taxon-name-part-type="family">Chironomidae</tp:taxon-name-part></tp:taxon-name>), with description of three new species</article-title><source>Zookeys</source><day>29</day><month>10</month><year>2025</year><volume>1257</volume><fpage>127</fpage><lpage>135</lpage><pub-id pub-id-type="doi">10.3897/zookeys.1257.163285</pub-id></mixed-citation></tp:treatment-meta><tp:nomenclature><label>﻿Genus</label><tp:taxon-name><object-id xmlns:xlink="http://www.w3.org/1999/xlink" content-type="arpha" xlink:type="simple">E314F5B8-E9BC-5B3F-A591-79DB63933EC6</object-id>
            <tp:taxon-name-part taxon-name-part-type="genus" reg="Xylochironomus">Xylochironomus</tp:taxon-name-part>
          </tp:taxon-name><tp:taxon-authority>Cranston, 2006</tp:taxon-authority></tp:nomenclature><tp:treatment-sec sec-type="type species" id="SECID0EVCAC"><title>Type species.</title><p><italic><tp:taxon-name><tp:taxon-name-part taxon-name-part-type="genus" reg="Xylochironomus">Xylochironomus</tp:taxon-name-part> <tp:taxon-name-part taxon-name-part-type="species" reg="kakadu">kakadu</tp:taxon-name-part></tp:taxon-name></italic> Cranston, 2006.</p></tp:treatment-sec><tp:treatment-sec sec-type="diagnosis" id="SECID0EGDAC"><title>Diagnosis.</title><p>The specimens examined conform in most diagnostic features to the generic description of the adult male (<xref ref-type="bibr" rid="B2">Cranston 2006</xref>). Based on the material described below, the generic diagnosis for <italic><tp:taxon-name><tp:taxon-name-part taxon-name-part-type="genus" reg="Xylochironomus">Xylochironomus</tp:taxon-name-part></tp:taxon-name></italic> should be emended as follows.</p></tp:treatment-sec><tp:treatment-sec sec-type="Adult male" id="SECID0EXDAC"><title>Adult male.</title><p>Frontal tubercles small, reduced. Acrostichals biserial, starting from the anterior scutum. Parapsidal suture thick (Fig. <xref ref-type="fig" rid="F2">2A</xref>). Scutal hump with a weak hump, very low. Wing cuneiform and setose, anal lobe clearly reduced, apex of wing somewhat rectangular, with an interrupted costal extension (Fig. <xref ref-type="fig" rid="F1">1A–C</xref>). Squama bare or with fewer than 3 setae. Mid and hind tibiae with 2 separated combs, only the outer comb with a long-curved spur, the length ratio of ta4/ta5 in the fore and hind leg usually no less than 2.0. Segment VIII tapered anteriorly (Fig. <xref ref-type="fig" rid="F1">1D</xref>) or indistinct in some teneral form. Insertion of lateral seta of superior volsella arising basal-dorsally or from basal margin; outer seta usually much longer than the length of the superior volsella. Inner margin setae of gonostylus short and sparse, unequal-distance or irregular. Anal tergite band separated, anal median seta tends to be uniserial if less than 6 setae, no tendency to be enclosed by a round and sclerotized anal tergite circle.</p><fig id="F1" position="float" orientation="portrait"><object-id xmlns:xlink="http://www.w3.org/1999/xlink" content-type="doi" xlink:type="simple">10.3897/zookeys.1257.163285.figure1</object-id><object-id xmlns:xlink="http://www.w3.org/1999/xlink" content-type="arpha" xlink:type="simple">EF3B06F9-06DF-5E7C-ADF2-13FB0D8BBFEE</object-id><label>Figure 1.</label><caption><p>Color photos of wing apex (A–C, arrows indicate the costa disjunction), abdominal terminal (D, arrow indicates the constricted anterior TVIII) and male genitalia (E–G). A, E. <italic><tp:taxon-name><tp:taxon-name-part taxon-name-part-type="genus" reg="Xylochironomus">X.</tp:taxon-name-part> <tp:taxon-name-part taxon-name-part-type="species" reg="meng">meng</tp:taxon-name-part></tp:taxon-name></italic> sp. nov.; B, D, F. <italic><tp:taxon-name><tp:taxon-name-part taxon-name-part-type="genus" reg="Xylochironomus">X.</tp:taxon-name-part> <tp:taxon-name-part taxon-name-part-type="species" reg="mulu">mulu</tp:taxon-name-part></tp:taxon-name></italic> sp. nov.; C, G. <italic><tp:taxon-name><tp:taxon-name-part taxon-name-part-type="genus" reg="Xylochironomus">X.</tp:taxon-name-part> <tp:taxon-name-part taxon-name-part-type="species" reg="yue">yue</tp:taxon-name-part></tp:taxon-name></italic> sp. nov. Scale bars: 200 µm (A–C); 100 µm (D–G).</p></caption><graphic xmlns:xlink="http://www.w3.org/1999/xlink" xlink:href="zookeys-1257-127_article-163285__-g001.jpg" position="float" orientation="portrait" xlink:type="simple" id="oo_1453665.jpg"><uri content-type="original_file" xlink:type="simple">https://binary.pensoft.net/fig/1453665</uri></graphic></fig><fig id="F2" position="float" orientation="portrait"><object-id xmlns:xlink="http://www.w3.org/1999/xlink" content-type="doi" xlink:type="simple">10.3897/zookeys.1257.163285.figure2</object-id><object-id xmlns:xlink="http://www.w3.org/1999/xlink" content-type="arpha" xlink:type="simple">6126A19F-6710-56EE-889F-3EAB2AA503EA</object-id><label>Figure 2.</label><caption><p>Color photos of <italic><tp:taxon-name><tp:taxon-name-part taxon-name-part-type="genus" reg="Xylochironomus">Xylochironomus</tp:taxon-name-part></tp:taxon-name></italic> thorax (A) and line drawings of genitalia (B–D). A, B. <italic><tp:taxon-name><tp:taxon-name-part taxon-name-part-type="genus" reg="Xylochironomus">X.</tp:taxon-name-part> <tp:taxon-name-part taxon-name-part-type="species" reg="meng">meng</tp:taxon-name-part></tp:taxon-name></italic> sp. nov., arrow indicates the thick parapsidal suture; C. <italic><tp:taxon-name><tp:taxon-name-part taxon-name-part-type="genus" reg="Xylochironomus">X.</tp:taxon-name-part> <tp:taxon-name-part taxon-name-part-type="species" reg="mulu">mulu</tp:taxon-name-part></tp:taxon-name></italic> sp. nov.; D. <italic><tp:taxon-name><tp:taxon-name-part taxon-name-part-type="genus" reg="Xylochironomus">X.</tp:taxon-name-part> <tp:taxon-name-part taxon-name-part-type="species" reg="yue">yue</tp:taxon-name-part></tp:taxon-name></italic> sp. nov. Scale bars: 100 µm (A); 50 µm (B–D).</p></caption><graphic xmlns:xlink="http://www.w3.org/1999/xlink" xlink:href="zookeys-1257-127_article-163285__-g002.jpg" position="float" orientation="portrait" xlink:type="simple" id="oo_1453666.jpg"><uri content-type="original_file" xlink:type="simple">https://binary.pensoft.net/fig/1453666</uri></graphic></fig></tp:treatment-sec><tp:treatment-sec sec-type="Adult female, pupa and larva" id="SECID0EMHAC"><title>Adult female, pupa and larva.</title><p>See <xref ref-type="bibr" rid="B2">Cranston (2006)</xref>.</p></tp:treatment-sec><ref-list><ref id="B2"><mixed-citation xmlns:xlink="http://www.w3.org/1999/xlink" xlink:type="simple"><person-group><name name-style="western"><surname>Cranston</surname><given-names>PS</given-names></name></person-group> (<year>2006</year>) <article-title>A new genus and species of <tp:taxon-name><tp:taxon-name-part taxon-name-part-type="subfamily">Chironominae</tp:taxon-name-part></tp:taxon-name> (<tp:taxon-name><tp:taxon-name-part taxon-name-part-type="order">Diptera</tp:taxon-name-part></tp:taxon-name>: <tp:taxon-name><tp:taxon-name-part taxon-name-part-type="family">Chironomidae</tp:taxon-name-part></tp:taxon-name>) with wood-mining larvae.</article-title><source>Australian Journal of Entomology</source><volume>45</volume>(<issue>3</issue>): <fpage>227</fpage>–<lpage>234</lpage>. <ext-link xlink:href="10.1111/j.1440-6055.2006.00539.x" ext-link-type="doi" xlink:type="simple">https://doi.org/10.1111/j.1440-6055.2006.00539.x</ext-link></mixed-citation></ref></ref-list></tp:taxon-treatment>
