# Supplementary material for: ﻿Xylochironomus Cranston newly recorded in the Oriental region (Diptera, Chironomidae), with description of three new species
Source: Zookeys. 2025 Oct 29;1257:127–35. doi: 10.3897/zookeys.1257.163285 (PMC12590244; doi:10.3897/zookeys.1257.163285)
Supplement: XML Treatment for Xylochironomus meng [file zookeys.1257.163285-treatment2.xml]

<!DOCTYPE tp:taxon-treatment
  PUBLIC "-//TaxonX//DTD Taxonomic Treatment Publishing DTD v0 20100105//EN" "tax-treatment-NSO.dtd">
<tp:taxon-treatment xmlns:tp="http://www.plazi.org/taxpub"><tp:treatment-meta><kwd-group><label>Taxon classification</label><kwd>
              <named-content content-type="kingdom">Animalia</named-content>
            </kwd><kwd>
              <named-content content-type="order">Diptera</named-content>
            </kwd><kwd>
              <named-content content-type="family">Chironomidae</named-content>
            </kwd></kwd-group><mixed-citation publication-type="journal"><person-group><name><surname>Liu</surname><given-names>Shutang</given-names></name><name><surname>Tang</surname><given-names>Hongqu</given-names></name></person-group><article-title>﻿<italic><tp:taxon-name><tp:taxon-name-part taxon-name-part-type="genus" reg="Xylochironomus">Xylochironomus</tp:taxon-name-part></tp:taxon-name></italic> Cranston newly recorded in the Oriental region (<tp:taxon-name><tp:taxon-name-part taxon-name-part-type="order">Diptera</tp:taxon-name-part></tp:taxon-name>, <tp:taxon-name><tp:taxon-name-part taxon-name-part-type="family">Chironomidae</tp:taxon-name-part></tp:taxon-name>), with description of three new species</article-title><source>Zookeys</source><day>29</day><month>10</month><year>2025</year><volume>1257</volume><fpage>127</fpage><lpage>135</lpage><pub-id pub-id-type="doi">10.3897/zookeys.1257.163285</pub-id></mixed-citation></tp:treatment-meta><tp:nomenclature><label>﻿</label><tp:taxon-name><object-id xmlns:xlink="http://www.w3.org/1999/xlink" content-type="arpha" xlink:type="simple">DB099F96-B628-5384-BC8D-6A65D4969E16</object-id>
            <tp:taxon-name-part taxon-name-part-type="genus" reg="Xylochironomus">Xylochironomus</tp:taxon-name-part>
            <tp:taxon-name-part taxon-name-part-type="species" reg="meng">meng</tp:taxon-name-part>
            <object-id xmlns:xlink="http://www.w3.org/1999/xlink" content-type="zoobank" xlink:type="simple">https://zoobank.org/B89E5217-9295-4FB4-BA2B-C24CC521E20B</object-id>
          </tp:taxon-name><tp:taxon-status xmlns:xlink="http://www.w3.org/1999/xlink" xlink:type="simple">sp. nov.</tp:taxon-status><xref ref-type="fig" rid="F1">Figs 1A</xref><xref ref-type="fig" rid="F1">, 1E</xref><xref ref-type="fig" rid="F2">, 2A, B</xref></tp:nomenclature><tp:treatment-sec sec-type="material" id="SECID0ELJAC"><title>Material examined.</title><p><bold><italic>Holotype</italic></bold>: M, China • Yunnan Province, Pu’er City, Ximeng Wa Autonomous County, Longtan Pool in Mengsuo Town, <named-content xmlns:xlink="http://www.w3.org/1999/xlink" content-type="dwc:verbatimCoordinates" xlink:type="simple"><named-content content-type="geo-json" specific-use="{&#34;type&#34;:&#34;Point&#34;,&#34;coordinates&#34;:[99.583333,22.633333]}" id="NCID0EZJAC" xlink:type="simple">22°38'N, 99°35'E</named-content></named-content>, alt. 1,917 m, light traps, 27.viii.2014, HQ Tang. <bold><italic>Paratype</italic></bold>: • 1M, same as holotype except 26.iv.2022.</p></tp:treatment-sec><tp:treatment-sec sec-type="diagnosis" id="SECID0EBKAC"><title>Diagnosis.</title><p>The new species is characterised by the gonostylus with an acute apex and high leg value (LR<sub>1</sub> 2.2–2.4).</p></tp:treatment-sec><tp:treatment-sec sec-type="etymology" id="SECID0EJKAC"><title>Etymology.</title><p>For the type locality, “<italic>meng</italic>” is a term used to refer to certain places in Yunnan dialect, similar to a town or county. The name is a noun in apposition.</p></tp:treatment-sec><tp:treatment-sec sec-type="description" id="SECID0EZKAC"><title>Description.</title><p>Male imago (<italic>N</italic> = 2).</p><p>Total length 2.8–3.3 mm. Wing length 1.6–1.7 mm. Total length/Wing length 1.71–1.97.</p><p><bold><italic>Head</italic>.</bold> Antennal terminal flagellomere 460–490 μm long, AR 0.72–0.80; apex with 2–3 long terminal setae, 85–110 μm long. Frontal tubercle ca. 2–3 μm long. Temporals with 4–6 verticals. Clypeus with 15–21 setae. Palpomeres 1–5 (in μm): 25–30; 50–55; 110–130; 110–125; 200–240 in length.</p><p><bold><italic>Thorax</italic>.</bold> Acrostichals 10–12; dorsocentrals 8–10; prealars 3–4; scutellars 8–10.</p><p><bold><italic>Wing</italic>.</bold> VR 1.16–1.21. R with 45–55 setae; R<sub>1</sub> with more than 50 setae; R<sub>4+5</sub> with more than 150 setae. Square 2–3 setae.</p><p><bold><italic>Legs</italic>.</bold> Scale of fore tibia round, 25–35 μm long, spurs of mid tibia and hind tibia 35–55 μm and 50–65 μm long, respectively. Lengths and proportions of legs as Table <xref ref-type="table" rid="T1">1</xref>.</p><table-wrap id="T1" position="float" orientation="portrait"><label>Table 1.</label><caption><p>Lengths (in µm) and proportions of leg segments of <italic><tp:taxon-name><tp:taxon-name-part taxon-name-part-type="genus" reg="Xylochironomus">Xylochironomus</tp:taxon-name-part> <tp:taxon-name-part taxon-name-part-type="species" reg="meng">meng</tp:taxon-name-part></tp:taxon-name></italic> sp. nov., male (<italic>N</italic> = 2).</p></caption><table id="TID0EUXAE" rules="all"><tbody><tr><th rowspan="1" colspan="1"/><th rowspan="1" colspan="1">fe</th><th rowspan="1" colspan="1">ti</th><th rowspan="1" colspan="1">ta1</th><th rowspan="1" colspan="1">ta2</th><th rowspan="1" colspan="1">ta3</th><th rowspan="1" colspan="1">ta4</th><th rowspan="1" colspan="1">ta5</th><th rowspan="1" colspan="1">LR</th></tr><tr><td rowspan="1" colspan="1">P1</td><td rowspan="1" colspan="1">850–1000</td><td rowspan="1" colspan="1">430–550</td><td rowspan="1" colspan="1">1120–1225</td><td rowspan="1" colspan="1">775–800</td><td rowspan="1" colspan="1">500–510</td><td rowspan="1" colspan="1">425–440</td><td rowspan="1" colspan="1">170–180</td><td rowspan="1" colspan="1">2.23–2.40</td></tr><tr><td rowspan="1" colspan="1">P2</td><td rowspan="1" colspan="1">820–985</td><td rowspan="1" colspan="1">680–825</td><td rowspan="1" colspan="1">430–500</td><td rowspan="1" colspan="1">250–290</td><td rowspan="1" colspan="1">170–210</td><td rowspan="1" colspan="1">110–140</td><td rowspan="1" colspan="1">60–70</td><td rowspan="1" colspan="1">0.59–0.63</td></tr><tr><td rowspan="1" colspan="1">P3</td><td rowspan="1" colspan="1">870–1000</td><td rowspan="1" colspan="1">720–828</td><td rowspan="1" colspan="1">570–700</td><td rowspan="1" colspan="1">320–375</td><td rowspan="1" colspan="1">290–350</td><td rowspan="1" colspan="1">190–225</td><td rowspan="1" colspan="1">80–100</td><td rowspan="1" colspan="1">0.79–0.85</td></tr></tbody></table></table-wrap><p><bold><italic>Hypopygium</italic></bold> (Figs <xref ref-type="fig" rid="F1">1E</xref>, <xref ref-type="fig" rid="F2">2B</xref>). Tergite IX with 5–8 median setae, arranged in one or two rows. Anal point parallel, 45–48 μm long, not reaching the apex of inferior volsella. Gonocoxite 150–165 μm long, superior volsella 40–50 μm long, with two basal inner setae and one additional (‘outer’) seta, arising from the basal margin of superior volsella, 75–80 μm long, extending near the apex of inferior volsella. Gonostylus 120–125 μm long, with acute apex. HR 1.28–1.38.</p></tp:treatment-sec><tp:treatment-sec sec-type="remarks" id="SECID0EABAE"><title>Remarks.</title><p>The new species somewhat resembles the Okinawa species <tp:taxon-name><tp:taxon-name-part taxon-name-part-type="genus" reg="Polypedilum">Polypedilum</tp:taxon-name-part> (<tp:taxon-name-part taxon-name-part-type="subgenus" reg="Pentapedilum">Pentapedilum</tp:taxon-name-part>) <tp:taxon-name-part taxon-name-part-type="species" reg="acristylum">acristylum</tp:taxon-name-part></tp:taxon-name> Yamamoto, Hirowatari &amp; Yamamoto, 2012 (<xref ref-type="bibr" rid="B11">Yamamoto et al. 2012</xref>). Both have an acute apex to the gonostylus, and the location of the outer seta of the superior volsella is more basal. However, in <italic><tp:taxon-name><tp:taxon-name-part taxon-name-part-type="genus" reg="Polypedilum">P.</tp:taxon-name-part> <tp:taxon-name-part taxon-name-part-type="species" reg="acristylum">acristylum</tp:taxon-name-part></tp:taxon-name></italic>, the outer seta of the superior volsella is relatively short, not extending beyond the apex of the superior volsella, the squama has 9 setae, and the ratio of ta4/ta5 in the middle leg is 1.5, and thus <italic><tp:taxon-name><tp:taxon-name-part taxon-name-part-type="genus" reg="Polypedilum">P.</tp:taxon-name-part> <tp:taxon-name-part taxon-name-part-type="species" reg="acristylum">acristylum</tp:taxon-name-part></tp:taxon-name></italic> is not a member of <italic><tp:taxon-name><tp:taxon-name-part taxon-name-part-type="genus" reg="Xylochironomus">Xylochironomus</tp:taxon-name-part></tp:taxon-name></italic>, but an atypical species of <tp:taxon-name><tp:taxon-name-part taxon-name-part-type="genus" reg="Polypedilum">Polypedilum</tp:taxon-name-part> (<tp:taxon-name-part taxon-name-part-type="subgenus" reg="Pentapedilum">Pentapedilum</tp:taxon-name-part>)</tp:taxon-name>.</p></tp:treatment-sec><tp:treatment-sec><!--Section generated to contain objects referenced in tp:taxon-treatment.--><fig id="F1" position="float" orientation="portrait"><object-id xmlns:xlink="http://www.w3.org/1999/xlink" content-type="doi" xlink:type="simple">10.3897/zookeys.1257.163285.figure1</object-id><object-id xmlns:xlink="http://www.w3.org/1999/xlink" content-type="arpha" xlink:type="simple">EF3B06F9-06DF-5E7C-ADF2-13FB0D8BBFEE</object-id><label>Figure 1.</label><caption><p>Color photos of wing apex (A–C, arrows indicate the costa disjunction), abdominal terminal (D, arrow indicates the constricted anterior TVIII) and male genitalia (E–G). A, E. <italic><tp:taxon-name><tp:taxon-name-part taxon-name-part-type="genus" reg="Xylochironomus">X.</tp:taxon-name-part> <tp:taxon-name-part taxon-name-part-type="species" reg="meng">meng</tp:taxon-name-part></tp:taxon-name></italic> sp. nov.; B, D, F. <italic><tp:taxon-name><tp:taxon-name-part taxon-name-part-type="genus" reg="Xylochironomus">X.</tp:taxon-name-part> <tp:taxon-name-part taxon-name-part-type="species" reg="mulu">mulu</tp:taxon-name-part></tp:taxon-name></italic> sp. nov.; C, G. <italic><tp:taxon-name><tp:taxon-name-part taxon-name-part-type="genus" reg="Xylochironomus">X.</tp:taxon-name-part> <tp:taxon-name-part taxon-name-part-type="species" reg="yue">yue</tp:taxon-name-part></tp:taxon-name></italic> sp. nov. Scale bars: 200 µm (A–C); 100 µm (D–G).</p></caption><graphic xmlns:xlink="http://www.w3.org/1999/xlink" xlink:href="zookeys-1257-127_article-163285__-g001.jpg" position="float" orientation="portrait" xlink:type="simple" id="oo_1453665.jpg"><uri content-type="original_file" xlink:type="simple">https://binary.pensoft.net/fig/1453665</uri></graphic></fig><fig id="F2" position="float" orientation="portrait"><object-id xmlns:xlink="http://www.w3.org/1999/xlink" content-type="doi" xlink:type="simple">10.3897/zookeys.1257.163285.figure2</object-id><object-id xmlns:xlink="http://www.w3.org/1999/xlink" content-type="arpha" xlink:type="simple">6126A19F-6710-56EE-889F-3EAB2AA503EA</object-id><label>Figure 2.</label><caption><p>Color photos of <italic><tp:taxon-name><tp:taxon-name-part taxon-name-part-type="genus" reg="Xylochironomus">Xylochironomus</tp:taxon-name-part></tp:taxon-name></italic> thorax (A) and line drawings of genitalia (B–D). A, B. <italic><tp:taxon-name><tp:taxon-name-part taxon-name-part-type="genus" reg="Xylochironomus">X.</tp:taxon-name-part> <tp:taxon-name-part taxon-name-part-type="species" reg="meng">meng</tp:taxon-name-part></tp:taxon-name></italic> sp. nov., arrow indicates the thick parapsidal suture; C. <italic><tp:taxon-name><tp:taxon-name-part taxon-name-part-type="genus" reg="Xylochironomus">X.</tp:taxon-name-part> <tp:taxon-name-part taxon-name-part-type="species" reg="mulu">mulu</tp:taxon-name-part></tp:taxon-name></italic> sp. nov.; D. <italic><tp:taxon-name><tp:taxon-name-part taxon-name-part-type="genus" reg="Xylochironomus">X.</tp:taxon-name-part> <tp:taxon-name-part taxon-name-part-type="species" reg="yue">yue</tp:taxon-name-part></tp:taxon-name></italic> sp. nov. Scale bars: 100 µm (A); 50 µm (B–D).</p></caption><graphic xmlns:xlink="http://www.w3.org/1999/xlink" xlink:href="zookeys-1257-127_article-163285__-g002.jpg" position="float" orientation="portrait" xlink:type="simple" id="oo_1453666.jpg"><uri content-type="original_file" xlink:type="simple">https://binary.pensoft.net/fig/1453666</uri></graphic></fig></tp:treatment-sec><ref-list><ref id="B11"><mixed-citation xmlns:xlink="http://www.w3.org/1999/xlink" xlink:type="simple"><person-group><name name-style="western"><surname>Yamamoto</surname><given-names>M</given-names></name><name name-style="western"><surname>Hirowatari</surname><given-names>T</given-names></name><name name-style="western"><surname>Yamamoto</surname><given-names>N</given-names></name></person-group> (<year>2012</year>) <article-title>The subgenus <tp:taxon-name><tp:taxon-name-part taxon-name-part-type="subgenus"/><tp:taxon-name-part taxon-name-part-type="subgenus">Pentapedilum</tp:taxon-name-part></tp:taxon-name> Kieffer (<tp:taxon-name><tp:taxon-name-part taxon-name-part-type="order">Diptera</tp:taxon-name-part></tp:taxon-name>: <tp:taxon-name><tp:taxon-name-part taxon-name-part-type="family">Chironomidae</tp:taxon-name-part></tp:taxon-name>) in the Yaeyama Islands, the Ryukyus, Japan.</article-title><source>Zootaxa</source><volume>3191</volume>(<issue>1</issue>): <fpage>33</fpage>–<lpage>40</lpage>. <ext-link xlink:href="10.11646/zootaxa.3191.1.3" ext-link-type="doi" xlink:type="simple">https://doi.org/10.11646/zootaxa.3191.1.3</ext-link></mixed-citation></ref></ref-list></tp:taxon-treatment>
