# Supplementary material for: ﻿Xylochironomus Cranston newly recorded in the Oriental region (Diptera, Chironomidae), with description of three new species
Source: Zookeys. 2025 Oct 29;1257:127–35. doi: 10.3897/zookeys.1257.163285 (PMC12590244; doi:10.3897/zookeys.1257.163285)
Supplement: XML Treatment for Xylochironomus mulu [file zookeys.1257.163285-treatment3.xml]

<!DOCTYPE tp:taxon-treatment
  PUBLIC "-//TaxonX//DTD Taxonomic Treatment Publishing DTD v0 20100105//EN" "tax-treatment-NSO.dtd">
<tp:taxon-treatment xmlns:tp="http://www.plazi.org/taxpub"><tp:treatment-meta><kwd-group><label>Taxon classification</label><kwd>
              <named-content content-type="kingdom">Animalia</named-content>
            </kwd><kwd>
              <named-content content-type="order">Diptera</named-content>
            </kwd><kwd>
              <named-content content-type="family">Chironomidae</named-content>
            </kwd></kwd-group><mixed-citation publication-type="journal"><person-group><name><surname>Liu</surname><given-names>Shutang</given-names></name><name><surname>Tang</surname><given-names>Hongqu</given-names></name></person-group><article-title>﻿<italic><tp:taxon-name><tp:taxon-name-part taxon-name-part-type="genus" reg="Xylochironomus">Xylochironomus</tp:taxon-name-part></tp:taxon-name></italic> Cranston newly recorded in the Oriental region (<tp:taxon-name><tp:taxon-name-part taxon-name-part-type="order">Diptera</tp:taxon-name-part></tp:taxon-name>, <tp:taxon-name><tp:taxon-name-part taxon-name-part-type="family">Chironomidae</tp:taxon-name-part></tp:taxon-name>), with description of three new species</article-title><source>Zookeys</source><day>29</day><month>10</month><year>2025</year><volume>1257</volume><fpage>127</fpage><lpage>135</lpage><pub-id pub-id-type="doi">10.3897/zookeys.1257.163285</pub-id></mixed-citation></tp:treatment-meta><tp:nomenclature><label>﻿</label><tp:taxon-name><object-id xmlns:xlink="http://www.w3.org/1999/xlink" content-type="arpha" xlink:type="simple">F21B3658-7E15-5E01-9956-784E556C1E0D</object-id>
            <tp:taxon-name-part taxon-name-part-type="genus" reg="Xylochironomus">Xylochironomus</tp:taxon-name-part>
            <tp:taxon-name-part taxon-name-part-type="species" reg="mulu">mulu</tp:taxon-name-part>
            <object-id xmlns:xlink="http://www.w3.org/1999/xlink" content-type="zoobank" xlink:type="simple">https://zoobank.org/52682106-1548-4F4D-A02E-286B2DBA8071</object-id>
          </tp:taxon-name><tp:taxon-status xmlns:xlink="http://www.w3.org/1999/xlink" xlink:type="simple">sp. nov.</tp:taxon-status><xref ref-type="fig" rid="F1">Figs 1B</xref><xref ref-type="fig" rid="F1">, 1F</xref><xref ref-type="fig" rid="F2">, 2C</xref></tp:nomenclature><tp:treatment-sec sec-type="material" id="SECID0EVEAE"><title>Material examined.</title><p><bold><italic>Holotype</italic></bold>: M, Malaysia • Sarawak, Gunung Mulu National Park, Melinau stream, Paku tributary, alt. 75 m, <named-content xmlns:xlink="http://www.w3.org/1999/xlink" content-type="dwc:verbatimCoordinates" xlink:type="simple"><named-content content-type="geo-json" specific-use="{&#34;type&#34;:&#34;Point&#34;,&#34;coordinates&#34;:[114.816667,4.016667]}" id="NCID0EDFAE" xlink:type="simple">04°1'N, 114°49'E</named-content></named-content>, light traps, 12.vi.2023, leg. H.Q. Tang. <bold><italic>Paratype</italic></bold>: • 1M as holotype.</p></tp:treatment-sec><tp:treatment-sec sec-type="diagnosis" id="SECID0ELFAE"><title>Diagnosis.</title><p>The new species is characterised by the presence of a small frontal tubercle and the contour of the superior volsella.</p></tp:treatment-sec><tp:treatment-sec sec-type="etymology" id="SECID0EQFAE"><title>Etymology.</title><p>From the type locality, Gunung Mulu National Park. The name is a noun in apposition.</p></tp:treatment-sec><tp:treatment-sec sec-type="description" id="SECID0EVFAE"><title>Description.</title><p>Male imago (<italic>N</italic> = 2).</p><p>Total length 2.8–3.2 mm. Wing length 1.4–1.5 mm. Total length/Wing length 1.93–2.19.</p><p><bold><italic>Head</italic>.</bold> Frontal tubercle small, 5–6 μm wide and 6–10 μm long. Antenna terminal flagellomere 420–450 μm long, apex with 2–3 long apical setae, 80–100 μm long. AR 0.79–0.84. Temporals with 8–12 inner verticals. Clypeus with 18–21 setae. Lengths of palpomeres 1–5 (in μm): 30–33; 45–50; 100–110; 120–125; 190–210.</p><p><bold><italic>Thorax</italic>.</bold> Acrostichals 16–20; dorsocentrals 8–9; prealars 3; scutellars 5–7 biserial setae, anterior row with 2–4 small setae medially.</p><p><bold><italic>Wing</italic>.</bold> VR 1.18–1.20. R, R<sub>1</sub> and R<sub>4+5</sub> with more than 35 setae. Squama with 0–2 setae.</p><p><bold><italic>Legs</italic>.</bold> Scale of fore tibia tongue-shaped, 25–30 μm long; spurs of mid tibia and hind tibia 60–70 and 55–70 μm long, respectively. Lengths and proportions of legs as Table <xref ref-type="table" rid="T2">2</xref>.</p><table-wrap id="T2" position="float" orientation="portrait"><label>Table 2.</label><caption><p>Lengths (in µm) and proportions of leg segments of <italic><tp:taxon-name><tp:taxon-name-part taxon-name-part-type="genus" reg="Xylochironomus">Xylochironomus</tp:taxon-name-part> <tp:taxon-name-part taxon-name-part-type="species" reg="mulu">mulu</tp:taxon-name-part></tp:taxon-name></italic> sp. nov., male (<italic>N</italic> = 2).</p></caption><table id="TID0EI5AE" rules="all"><tbody><tr><th rowspan="1" colspan="1"/><th rowspan="1" colspan="1">fe</th><th rowspan="1" colspan="1">ti</th><th rowspan="1" colspan="1">ta1</th><th rowspan="1" colspan="1">ta2</th><th rowspan="1" colspan="1">ta3</th><th rowspan="1" colspan="1">ta4</th><th rowspan="1" colspan="1">ta5</th><th rowspan="1" colspan="1">LR</th></tr><tr><td rowspan="1" colspan="1">P1</td><td rowspan="1" colspan="1">1000–1050</td><td rowspan="1" colspan="1">510–540</td><td rowspan="1" colspan="1">n/a</td><td rowspan="1" colspan="1">n/a</td><td rowspan="1" colspan="1">n/a</td><td rowspan="1" colspan="1">n/a</td><td rowspan="1" colspan="1">n/a</td><td rowspan="1" colspan="1">n/a</td></tr><tr><td rowspan="1" colspan="1">P2</td><td rowspan="1" colspan="1">900–1050</td><td rowspan="1" colspan="1">750–825</td><td rowspan="1" colspan="1">625–670</td><td rowspan="1" colspan="1">325–360</td><td rowspan="1" colspan="1">300–330</td><td rowspan="1" colspan="1">200–220</td><td rowspan="1" colspan="1">100–110</td><td rowspan="1" colspan="1">0.81–0.83</td></tr><tr><td rowspan="1" colspan="1">P3</td><td rowspan="1" colspan="1">870–880</td><td rowspan="1" colspan="1">720–800</td><td rowspan="1" colspan="1">440–490</td><td rowspan="1" colspan="1">250–270</td><td rowspan="1" colspan="1">180–190</td><td rowspan="1" colspan="1">110–140</td><td rowspan="1" colspan="1">60–70</td><td rowspan="1" colspan="1">0.61–0.62</td></tr></tbody></table></table-wrap><p><bold><italic>Hypopygium</italic></bold> (Figs <xref ref-type="fig" rid="F1">1F</xref>, <xref ref-type="fig" rid="F2">2C</xref>). Tergite IX with 4–6 median setae in one row. Anal point 50–55 μm long, extending to the subapex of inferior volsella. Gonocoxite 150–155 μm long, superior volsella with two basal inner setae arising from the distinct tubercles, and one outer seta, arising from the basidorsal surface of superior volsella, 70–80 μm long, extending the apex of inferior volsella. Gonostylus 115–120 μm long. HR 1.25–1.30.</p></tp:treatment-sec><tp:treatment-sec sec-type="remarks" id="SECID0E2LAE"><title>Remarks.</title><p>The new species is characterized by the relative location between inner and outer seta of the superior volsella, and the outer seta extending beyond the terminals of the inferior volsella. The shape of the gonostylus seems to vary depending on orientation.</p></tp:treatment-sec><tp:treatment-sec><!--Section generated to contain objects referenced in tp:taxon-treatment.--><fig id="F1" position="float" orientation="portrait"><object-id xmlns:xlink="http://www.w3.org/1999/xlink" content-type="doi" xlink:type="simple">10.3897/zookeys.1257.163285.figure1</object-id><object-id xmlns:xlink="http://www.w3.org/1999/xlink" content-type="arpha" xlink:type="simple">EF3B06F9-06DF-5E7C-ADF2-13FB0D8BBFEE</object-id><label>Figure 1.</label><caption><p>Color photos of wing apex (A–C, arrows indicate the costa disjunction), abdominal terminal (D, arrow indicates the constricted anterior TVIII) and male genitalia (E–G). A, E. <italic><tp:taxon-name><tp:taxon-name-part taxon-name-part-type="genus" reg="Xylochironomus">X.</tp:taxon-name-part> <tp:taxon-name-part taxon-name-part-type="species" reg="meng">meng</tp:taxon-name-part></tp:taxon-name></italic> sp. nov.; B, D, F. <italic><tp:taxon-name><tp:taxon-name-part taxon-name-part-type="genus" reg="Xylochironomus">X.</tp:taxon-name-part> <tp:taxon-name-part taxon-name-part-type="species" reg="mulu">mulu</tp:taxon-name-part></tp:taxon-name></italic> sp. nov.; C, G. <italic><tp:taxon-name><tp:taxon-name-part taxon-name-part-type="genus" reg="Xylochironomus">X.</tp:taxon-name-part> <tp:taxon-name-part taxon-name-part-type="species" reg="yue">yue</tp:taxon-name-part></tp:taxon-name></italic> sp. nov. Scale bars: 200 µm (A–C); 100 µm (D–G).</p></caption><graphic xmlns:xlink="http://www.w3.org/1999/xlink" xlink:href="zookeys-1257-127_article-163285__-g001.jpg" position="float" orientation="portrait" xlink:type="simple" id="oo_1453665.jpg"><uri content-type="original_file" xlink:type="simple">https://binary.pensoft.net/fig/1453665</uri></graphic></fig><fig id="F2" position="float" orientation="portrait"><object-id xmlns:xlink="http://www.w3.org/1999/xlink" content-type="doi" xlink:type="simple">10.3897/zookeys.1257.163285.figure2</object-id><object-id xmlns:xlink="http://www.w3.org/1999/xlink" content-type="arpha" xlink:type="simple">6126A19F-6710-56EE-889F-3EAB2AA503EA</object-id><label>Figure 2.</label><caption><p>Color photos of <italic><tp:taxon-name><tp:taxon-name-part taxon-name-part-type="genus" reg="Xylochironomus">Xylochironomus</tp:taxon-name-part></tp:taxon-name></italic> thorax (A) and line drawings of genitalia (B–D). A, B. <italic><tp:taxon-name><tp:taxon-name-part taxon-name-part-type="genus" reg="Xylochironomus">X.</tp:taxon-name-part> <tp:taxon-name-part taxon-name-part-type="species" reg="meng">meng</tp:taxon-name-part></tp:taxon-name></italic> sp. nov., arrow indicates the thick parapsidal suture; C. <italic><tp:taxon-name><tp:taxon-name-part taxon-name-part-type="genus" reg="Xylochironomus">X.</tp:taxon-name-part> <tp:taxon-name-part taxon-name-part-type="species" reg="mulu">mulu</tp:taxon-name-part></tp:taxon-name></italic> sp. nov.; D. <italic><tp:taxon-name><tp:taxon-name-part taxon-name-part-type="genus" reg="Xylochironomus">X.</tp:taxon-name-part> <tp:taxon-name-part taxon-name-part-type="species" reg="yue">yue</tp:taxon-name-part></tp:taxon-name></italic> sp. nov. Scale bars: 100 µm (A); 50 µm (B–D).</p></caption><graphic xmlns:xlink="http://www.w3.org/1999/xlink" xlink:href="zookeys-1257-127_article-163285__-g002.jpg" position="float" orientation="portrait" xlink:type="simple" id="oo_1453666.jpg"><uri content-type="original_file" xlink:type="simple">https://binary.pensoft.net/fig/1453666</uri></graphic></fig></tp:treatment-sec></tp:taxon-treatment>
