# Supplementary material for: ﻿Xylochironomus Cranston newly recorded in the Oriental region (Diptera, Chironomidae), with description of three new species
Source: Zookeys. 2025 Oct 29;1257:127–35. doi: 10.3897/zookeys.1257.163285 (PMC12590244; doi:10.3897/zookeys.1257.163285)
Supplement: XML Treatment for Xylochironomus yue [file zookeys.1257.163285-treatment4.xml]

<!DOCTYPE tp:taxon-treatment
  PUBLIC "-//TaxonX//DTD Taxonomic Treatment Publishing DTD v0 20100105//EN" "tax-treatment-NSO.dtd">
<tp:taxon-treatment xmlns:tp="http://www.plazi.org/taxpub"><tp:treatment-meta><kwd-group><label>Taxon classification</label><kwd>
              <named-content content-type="kingdom">Animalia</named-content>
            </kwd><kwd>
              <named-content content-type="order">Diptera</named-content>
            </kwd><kwd>
              <named-content content-type="family">Chironomidae</named-content>
            </kwd></kwd-group><mixed-citation publication-type="journal"><person-group><name><surname>Liu</surname><given-names>Shutang</given-names></name><name><surname>Tang</surname><given-names>Hongqu</given-names></name></person-group><article-title>﻿<italic><tp:taxon-name><tp:taxon-name-part taxon-name-part-type="genus" reg="Xylochironomus">Xylochironomus</tp:taxon-name-part></tp:taxon-name></italic> Cranston newly recorded in the Oriental region (<tp:taxon-name><tp:taxon-name-part taxon-name-part-type="order">Diptera</tp:taxon-name-part></tp:taxon-name>, <tp:taxon-name><tp:taxon-name-part taxon-name-part-type="family">Chironomidae</tp:taxon-name-part></tp:taxon-name>), with description of three new species</article-title><source>Zookeys</source><day>29</day><month>10</month><year>2025</year><volume>1257</volume><fpage>127</fpage><lpage>135</lpage><pub-id pub-id-type="doi">10.3897/zookeys.1257.163285</pub-id></mixed-citation></tp:treatment-meta><tp:nomenclature><label>﻿</label><tp:taxon-name><object-id xmlns:xlink="http://www.w3.org/1999/xlink" content-type="arpha" xlink:type="simple">6E362E93-F89D-58C4-9D01-BBD1816CE70C</object-id>
            <tp:taxon-name-part taxon-name-part-type="genus" reg="Xylochironomus">Xylochironomus</tp:taxon-name-part>
            <tp:taxon-name-part taxon-name-part-type="species" reg="yue">yue</tp:taxon-name-part>
            <object-id xmlns:xlink="http://www.w3.org/1999/xlink" content-type="zoobank" xlink:type="simple">https://zoobank.org/FC5A8FAA-572B-40D0-B29A-3AB068971961</object-id>
          </tp:taxon-name><tp:taxon-status xmlns:xlink="http://www.w3.org/1999/xlink" xlink:type="simple">sp. nov.</tp:taxon-status><xref ref-type="fig" rid="F1">Figs 1C</xref><xref ref-type="fig" rid="F1">, 1G</xref><xref ref-type="fig" rid="F2">, 2D</xref></tp:nomenclature><tp:treatment-sec sec-type="material" id="SECID0EVNAE"><title>Material examined.</title><p><bold><italic>Holotype</italic></bold>: M, China • Guangdong Province, Guangzhou City, Conghua District, Lyutian Town, Fentian, <named-content xmlns:xlink="http://www.w3.org/1999/xlink" content-type="dwc:verbatimCoordinates" xlink:type="simple"><named-content content-type="geo-json" specific-use="{&#34;type&#34;:&#34;Point&#34;,&#34;coordinates&#34;:[113.933333,23.833333]}" id="NCID0EDOAE" xlink:type="simple">23°50'N, 113°56'E</named-content></named-content>, alt. 260 m, light traps, 02.iv.2018, leg. HQ Tang. <bold><italic>Paratype</italic></bold>: • 1M, as holotype.</p></tp:treatment-sec><tp:treatment-sec sec-type="diagnosis" id="SECID0ELOAE"><title>Diagnosis.</title><p>The new species can be separated from congeners by the large wing length (c. 2.0 mm), wing squama with 1–3 setae, and the outer seta of the superior volsellae distinctly extending beyond the apex of the superior volsellae.</p></tp:treatment-sec><tp:treatment-sec sec-type="etymology" id="SECID0EQOAE"><title>Etymology.</title><p>For the type locality, “<italic>yue</italic>” is an abbreviation of Guangdong Province. The name is a noun in apposition.</p></tp:treatment-sec><tp:treatment-sec sec-type="description" id="SECID0EAPAE"><title>Description.</title><p>Male imago (<italic>N</italic> = 4).</p><p>Total length 3.0–3.2 mm. Wing length 1.8–1.9 mm. Total length/Wing length 1.68–1.75.</p><p><bold><italic>Head</italic>.</bold> Frontal tubercle present, ca. 5 μm long. Antenna terminal flagellomere 510 μm (<italic>N</italic> = 1) long. AR 0.80 (<italic>N</italic> = 1). Temporals with 10–12 inner verticals. Clypeus with 18–21 setae. Lengths of palpomeres 1–5 (in μm): 30–35; 40–45; 120–125; 125–130; 235–240.</p><p><bold><italic>Thorax</italic></bold> (<italic>N</italic> = 1). Acrostichals 14; dorsocentrals 8; prealars 3; scutellars 9, uniserial.</p><p><bold><italic>Wing</italic>.</bold> VR 1.18–1.20. R, R<sub>1</sub> and R<sub>4+5</sub> with more than 40 setae. Squama with 1–3 setae.</p><p><bold><italic>Legs</italic>.</bold> Scale of fore tibia 30 μm long; spurs of mid tibia and hind tibia 35–45 μm and 50–60 μm long, respectively. Lengths and proportions of legs as Table <xref ref-type="table" rid="T3">3</xref>.</p><table-wrap id="T3" position="float" orientation="portrait"><label>Table 3.</label><caption><p>Lengths (in µm) and proportions of leg segments of <italic><tp:taxon-name><tp:taxon-name-part taxon-name-part-type="genus" reg="Xylochironomus">Xylochironomus</tp:taxon-name-part> <tp:taxon-name-part taxon-name-part-type="species" reg="yue">yue</tp:taxon-name-part></tp:taxon-name></italic> sp. nov., male (<italic>N</italic> = 2).</p></caption><table id="TID0ECEAG" rules="all"><tbody><tr><th rowspan="1" colspan="1"/><th rowspan="1" colspan="1">fe</th><th rowspan="1" colspan="1">ti</th><th rowspan="1" colspan="1">ta1</th><th rowspan="1" colspan="1">ta2</th><th rowspan="1" colspan="1">ta3</th><th rowspan="1" colspan="1">ta4</th><th rowspan="1" colspan="1">ta5</th><th rowspan="1" colspan="1">LR</th></tr><tr><td rowspan="1" colspan="1">P1</td><td rowspan="1" colspan="1">1020–1030</td><td rowspan="1" colspan="1">540–560</td><td rowspan="1" colspan="1">1300</td><td rowspan="1" colspan="1">800</td><td rowspan="1" colspan="1">540</td><td rowspan="1" colspan="1">450</td><td rowspan="1" colspan="1">180</td><td rowspan="1" colspan="1">2.32</td></tr><tr><td rowspan="1" colspan="1">P2</td><td rowspan="1" colspan="1">1000–1060</td><td rowspan="1" colspan="1">800–880</td><td rowspan="1" colspan="1">510–540</td><td rowspan="1" colspan="1">280–290</td><td rowspan="1" colspan="1">200–210</td><td rowspan="1" colspan="1">120–130</td><td rowspan="1" colspan="1">60–70</td><td rowspan="1" colspan="1">0.61–0.64</td></tr><tr><td rowspan="1" colspan="1">P3</td><td rowspan="1" colspan="1">1025–1050</td><td rowspan="1" colspan="1">850–900</td><td rowspan="1" colspan="1">720–730</td><td rowspan="1" colspan="1">390–400</td><td rowspan="1" colspan="1">340–350</td><td rowspan="1" colspan="1">220–230</td><td rowspan="1" colspan="1">95–100</td><td rowspan="1" colspan="1">0.80–0.86</td></tr></tbody></table></table-wrap><p><bold><italic>Hypopygium</italic></bold> (Figs <xref ref-type="fig" rid="F1">1G</xref>, <xref ref-type="fig" rid="F2">2D</xref>). Tergite IX with 6–10 median setae, arranged in one row, and 4–6 margin setae on each side. Posterior margin of TIX somewhat smooth. Anal point parallel, 60 μm long, extending not beyond the inferior volsella. Gonocoxite 150–155 μm long, superior volsella 55–60 μm long, with three basal inner setae and one outer seta 80–85 μm long, extending to the apex of inferior volsella slightly. Gonostylus 120–130 μm long, with attenuated apex. HR 1.20–1.25.</p></tp:treatment-sec><tp:treatment-sec sec-type="remarks" id="SECID0EMVAE"><title>Remarks.</title><p>This new species resembles <italic><tp:taxon-name><tp:taxon-name-part taxon-name-part-type="genus" reg="Xylochironomus">Xylochironomus</tp:taxon-name-part> <tp:taxon-name-part taxon-name-part-type="species" reg="kakadu">kakadu</tp:taxon-name-part></tp:taxon-name></italic> Cranston in the shape of the posterior margin of TIX and superior volsella, while the outer seta of the superior volsella is different, clearly extending beyond the terminal of the superior volsella in this new species, but relatively shorter in the latter, less than the whole length of the superior volsella.</p></tp:treatment-sec><tp:treatment-sec><!--Section generated to contain objects referenced in tp:taxon-treatment.--><fig id="F1" position="float" orientation="portrait"><object-id xmlns:xlink="http://www.w3.org/1999/xlink" content-type="doi" xlink:type="simple">10.3897/zookeys.1257.163285.figure1</object-id><object-id xmlns:xlink="http://www.w3.org/1999/xlink" content-type="arpha" xlink:type="simple">EF3B06F9-06DF-5E7C-ADF2-13FB0D8BBFEE</object-id><label>Figure 1.</label><caption><p>Color photos of wing apex (A–C, arrows indicate the costa disjunction), abdominal terminal (D, arrow indicates the constricted anterior TVIII) and male genitalia (E–G). A, E. <italic><tp:taxon-name><tp:taxon-name-part taxon-name-part-type="genus" reg="Xylochironomus">X.</tp:taxon-name-part> <tp:taxon-name-part taxon-name-part-type="species" reg="meng">meng</tp:taxon-name-part></tp:taxon-name></italic> sp. nov.; B, D, F. <italic><tp:taxon-name><tp:taxon-name-part taxon-name-part-type="genus" reg="Xylochironomus">X.</tp:taxon-name-part> <tp:taxon-name-part taxon-name-part-type="species" reg="mulu">mulu</tp:taxon-name-part></tp:taxon-name></italic> sp. nov.; C, G. <italic><tp:taxon-name><tp:taxon-name-part taxon-name-part-type="genus" reg="Xylochironomus">X.</tp:taxon-name-part> <tp:taxon-name-part taxon-name-part-type="species" reg="yue">yue</tp:taxon-name-part></tp:taxon-name></italic> sp. nov. Scale bars: 200 µm (A–C); 100 µm (D–G).</p></caption><graphic xmlns:xlink="http://www.w3.org/1999/xlink" xlink:href="zookeys-1257-127_article-163285__-g001.jpg" position="float" orientation="portrait" xlink:type="simple" id="oo_1453665.jpg"><uri content-type="original_file" xlink:type="simple">https://binary.pensoft.net/fig/1453665</uri></graphic></fig><fig id="F2" position="float" orientation="portrait"><object-id xmlns:xlink="http://www.w3.org/1999/xlink" content-type="doi" xlink:type="simple">10.3897/zookeys.1257.163285.figure2</object-id><object-id xmlns:xlink="http://www.w3.org/1999/xlink" content-type="arpha" xlink:type="simple">6126A19F-6710-56EE-889F-3EAB2AA503EA</object-id><label>Figure 2.</label><caption><p>Color photos of <italic><tp:taxon-name><tp:taxon-name-part taxon-name-part-type="genus" reg="Xylochironomus">Xylochironomus</tp:taxon-name-part></tp:taxon-name></italic> thorax (A) and line drawings of genitalia (B–D). A, B. <italic><tp:taxon-name><tp:taxon-name-part taxon-name-part-type="genus" reg="Xylochironomus">X.</tp:taxon-name-part> <tp:taxon-name-part taxon-name-part-type="species" reg="meng">meng</tp:taxon-name-part></tp:taxon-name></italic> sp. nov., arrow indicates the thick parapsidal suture; C. <italic><tp:taxon-name><tp:taxon-name-part taxon-name-part-type="genus" reg="Xylochironomus">X.</tp:taxon-name-part> <tp:taxon-name-part taxon-name-part-type="species" reg="mulu">mulu</tp:taxon-name-part></tp:taxon-name></italic> sp. nov.; D. <italic><tp:taxon-name><tp:taxon-name-part taxon-name-part-type="genus" reg="Xylochironomus">X.</tp:taxon-name-part> <tp:taxon-name-part taxon-name-part-type="species" reg="yue">yue</tp:taxon-name-part></tp:taxon-name></italic> sp. nov. Scale bars: 100 µm (A); 50 µm (B–D).</p></caption><graphic xmlns:xlink="http://www.w3.org/1999/xlink" xlink:href="zookeys-1257-127_article-163285__-g002.jpg" position="float" orientation="portrait" xlink:type="simple" id="oo_1453666.jpg"><uri content-type="original_file" xlink:type="simple">https://binary.pensoft.net/fig/1453666</uri></graphic></fig></tp:treatment-sec></tp:taxon-treatment>
